# Supplementary material for: In Vitro Evaluation of the Antiviral Activity of Polyphenol (-)-Epigallocatechin-3-Gallate (EGCG) Against Mayaro Virus
Source: Viruses. 2025 Feb 14;17(2):258. doi: 10.3390/v17020258 (PMC11860591; doi:10.3390/v17020258)
Supplement: Supplementary file 1 [file viruses-17-00258-s001.zip]

Archive with 1 entries (1 files):
- viruses-3405748-supplementary.pdf
